# Supplementary material for: Bio-Synthesis of Aspergillus terreus Mediated Gold Nanoparticle: Antimicrobial, Antioxidant, Antifungal and In Vitro Cytotoxicity Studies
Source: Materials (Basel). 2022 May 29;15(11):3877. doi: 10.3390/ma15113877 (PMC9181662; doi:10.3390/ma15113877)
Supplement: Supplementary file 1 [file materials-15-03877-s001.zip]

Archive with 1 entries (1 files):
- materials-1709303-supplementary.pdf
